# Supplementary material for: Molecular and Functional Characterization of Different BrainSphere Models for Use in Neurotoxicity Testing on Microelectrode Arrays
Source: Cells. 2023 Apr 27;12(9):1270. doi: 10.3390/cells12091270 (PMC10177384; doi:10.3390/cells12091270)
Supplement: Supplementary file 1 [file cells-12-01270-s001.zip]

Archive with 3 entries (3 files):
- Hartmann et al 2023_Supplementary Figures S1 to S12.pdf
- Hartmann et al 2023_Supplementary Table S4.xlsx
- Hartmann et al 2023_Supplementary Tables S1 to S3.pdf
